# Supplementary material for: Alcohol Consumption and Its Influence on the Clinical Picture of Puumala Hantavirus Infection
Source: Viruses. 2022 Feb 28;14(3):500. doi: 10.3390/v14030500 (PMC8948946; doi:10.3390/v14030500)
Supplement: Supplementary file 1 [file viruses-14-00500-s001.zip]

Archive with 2 entries (2 files):
- pre_decision_comments20.1.xlsx
- __MACOSX/._pre_decision_comments20.1.xlsx
