# Supplementary material for: Alcohol Consumption and Its Influence on the Clinical Picture of Puumala Hantavirus Infection
Source: Viruses. 2022 Feb 28;14(3):500. doi: 10.3390/v14030500 (PMC8948946; doi:10.3390/v14030500)
Supplement: Supplementary file 1 [file viruses-14-00500-s001.zip › pre_decision_comments20.1.xlsx]

## Sheet: unpaired analyses
ident	age	sex	BMI	From_fever_to_admission	Hospital_stay_days	From_fever_to_control	Smoking	Abdominal_pain	Nausea	Vomiting	Systolic_blood_pressure_on_admission	Diastolic_blood_pressure_on_admission	Systolic_blood_pressure_minimum	Diastolic_blood_pressure_minimum	Chainge_in_weight	Diuresis_maximum	Leukocytes_maximum	Hematocrit_maximum	Platelet_count_minimum	CRP_maximum	ALAT_maximum	ALAT_control	Amyl_maximum	Amyl_control	delta_amyl	GGT_maximum	GGT_control	delta_GGT	Crea_maximum	Crea_control	delta_crea	CysC_maximum	CysC_control	delta_cysc	ETG_maximum	ETG_control	delta_etg	CDT_maximum	CDT_control	delta_cdt	GGTCDT_maximum	GGTCDT_control	delta_ggtcdt	Uamyl_maximum	Uamyl_Control	delta_uamyl	Ucrea_maximum	Ucrea_Control	delta_ucrea
1	45.1166666666667	0	25.3714285714286	5	9	38	1	1	0		122	76	123	83	7.0	5770	21.0	0.39	37	82.2	16.613	21.769	74.684	90.988	-16.304	104.116	64.596	39.52	754.797	92.919	661.878	3.741	1.107	2.634	103	79	24	1.17	1.13	0.04	3.92050940319456	3.49340491403498	0.42710448915958	28.79	22.224	6.566	5.093	13.484	-8.391
2	50.8194444444444	1	22.2974590472282	5	9	47	1	0	0	0	126	81	107	71	4.2	8650	12.3	0.48	27	78.9	22.491	16.022	48.375	79.231	-30.856	17.457	19.064	-1.607	227.979	83.798	144.181	2.411	1.143	1.268	122	353	-231	1.87	1.64	0.23	3.10151253160056	3.00134650622409	0.10016602537647	16.728	3.646	13.082	3.853	9.289	-5.436
3	56.4805555555556	0	26.4171190506249	4	4	41	1	0	1	1	127	75	126	67	1.2	3850	17.6	0.52	89	86.3	20.164	17.042	47.465	79.317	-31.852	64.38	43.455	20.925	172.457	87.683	84.774	2.659	1.322	1.337	17	33954	-33937	1.99	0.98	1.01	4.22641745105385	2.99111721639876	1.23530023465509	2.251	48.818	-46.567	2.667	7.615	-4.948
4	51.9861111111111	0	28.0583259689433	6	9	46	0	1	1	0	145	97	130	79	11.3	6170	18.7	0.48	102	154.8	23.402	15.473	115.29	63.298	51.992	45.113	28.705	16.408	864.428	88.077	776.351	1.338	1.252	0.0860000000000001	41	2865	-2824	2.22	2.14	0.0800000000000001	4.08409571729752	3.67470463663957	0.409391080657949	6.137			4.479	9.057	-4.578
5	46.3027777777778	0	36.798431427471	2	10	42	0	1	0	0	159	110	97	67	3.8	4000	10.7	0.45	34	243.9	23.512	8.793	33.639	54.877	-21.238	76.836	38.711	38.125	75.905	66.907	8.998	1.273	1.055	0.218	33	1762	-1729	1.8	1.61	0.19	4.23746128863249	3.54400347059444	0.69345781803805	37.015	16.979	20.036	3.519	13.944	-10.425
6	63.3777777777778	1	24.7409372871024	2	7	43	0	0	0	0	128	79	101	64	1.00	5700	4.2	0.4	49	142.1	25.052	61.431	13.378	19.833	-6.455	138.573	119.067	19.506	117.55	70.108	47.442	1.539	0.829	0.71	107	16126	-16019	1.87	1.42	0.45	4.75883777019365	4.27960302100303	0.47923474919062	4.363	144.172	-139.809	21.694	7.383	14.311
7	39.1638888888889	0	30.387811634349	4	10	76	1	0	0	1	129	88	116	68	7.2	6000	8.5	0.45	60	99.4	54.597	11.125	96.637	62.514	34.123	183.582	30.709	152.873	332.307	70.759	261.548	2.8	0.897	1.903	20	2658	-2638	1.28	1.26	0.02	4.49104724864262	3.04008985424391	1.45095739439871	4.193	1.117	3.076	5.224	13.227	-8.003
8	50.2805555555556	1	28.1907486168091	6	5	43	0	0	1	1	156	87	104	68	1.3	4660	8.0	0.43	150	31.2	52.877	7.251	31.522	80.229	-48.707	33.21	18.575	14.635	79.735	74.751	4.98399999999999	1.196	0.967	0.229	30	108	-78	1.42	1.34	0.0799999999999998	3.25813476140804	2.71792377063472	0.54021099077332	39.218	16.66	22.558	5.742	7.867	-2.125
9	67.2638888888889	0	24.0499936876657	2	9	40	0	0	0	0	100	70	100	56	1.7	4000	10.7	0.4	28	143.1	35.025	19.871	54.05	121.085	-67.035	55.537	65.658	-10.121	115.282	92.16	23.122	1.872	1.273	0.599	98	51	47	1.35	1.56	-0.21	3.60377554242188	3.92565912897137	-0.32188358654949	17.893	0.611	17.282	8.72	12.222	-3.502
10	30.4083333333333	0	25.1079527581572	5	7	39	1	1	1	1	119	70	119	63	5.6	6060	10.0	0.42	37	66.6	228.344	43.527	38.398	58.434	-20.036	71.748	31.577	40.171	249.903	136.11	113.793	1.781	1.023	0.758	16	48	-32	1.13	1.76	-0.63	3.57741090629094	3.49685115775034	0.0805597485406002	2.644	21.335	-18.691	5.894	5.523	0.371
11	66.5222222222222	0	24.5247084767283	5	5	49	0	0	0	0	124	84	124	68	1.2	2000	10.5	0.48	21	185.4	35.326	17.538	20.047	90.293	-70.246	92.268	83.315	8.953	74.882	109.036	-34.154	1.109	1.2	-0.091	0	72	-72	1.28	1.49	-0.21	3.94067600998142	4.05651183993705	-0.11583582995563	25.165	7.702	17.463	11.591	16.092	-4.501
12	61.7333333333333	1	33.6792562015354	6	8	57	0	0	0	1	83	65	83	61	1.1	6460	16.2	0.41	97	45.9	54.768	13.888	37.796	59.297	-21.501	100.638	87.875	12.763	111.744	87.875	23.869	1.692	1.108	0.584	34	489	-455	1.64	1.41	0.23	4.33232905033948	4.02739889581176	0.30493015452772	25.857			1.852	10.575	-8.723
13	64.5083333333333	0		6	10	46	1	0	1	1	161	89	113	60	0.00	3050	12.2	0.39	123	41.7	21.249	28.468	147.291	73.872	73.419	28.964	77.503	-48.539	76.721	82.74	-6.01899999999999	0.932	1.032	-0.1	2786	2885	-99	2.11	1.37	0.74	3.66353727535563	3.88950727802206	-0.22597000266643	81.363	177.347	-95.984	5.306
14	27.3638888888889	0	24.6812271177882	4	9	48	1	0	0	0	100	72	100	64	5.6	8000	10.2	0.4	23	74.3	41.888	12.97	18.781	71.725	-52.944	73.271	29.891	43.38	978.774	90.762	888.012	3.847	0.98	2.867	179	442	-263	1.47	1.6	-0.13	3.93617303801137	3.3290506634127	0.60712237459867	9.394	95.889	-86.495	8.05	13.39	-5.34
15	32.6638888888889	0	27.2315558802045	4	7	43	1	1	1	1	128	79	114	63	6.00	7800	18.2	0.6	30	90.7	33.114	33.311	85.165	56.086	29.079	194.724	46.274	148.45	177.762	81.409	96.353	1.906	1.021	0.885	14	9	5	1.14	1.25	-0.11	4.38760327820465	3.35775081533687	1.02985246286778	40.93	12.659	28.271	2.398	13.225	-10.827
16	25.1388888888889	1		2	12	47	1	0	1	1	86	62	86	55	3.8	3775	45.0	0.54	5	57.4	17.152	18.752	33.534	102.008	-68.474	18.365	22.982	-4.617	744.166	83.348	660.818	5.379	1.299	4.08	89	16	73	1.48	1.73	-0.25	2.83801205752613	3.22032687173095	-0.38231481420482	27.502	271.826	-244.324	12.458	2.711	9.747
17	29.6583333333333	1	24.0955215317867	5	6	44	0	1	1	1	146	96	108	78	1.7	7200	8.1	0.45	80	116.2	83.08	16.611	75.757	84.247	-8.48999999999999	63.764	22.48	41.284	90.574	75.535	15.039	1.226	0.937	0.289	31	123	-92	1.91	1.77	0.14	4.16538522889322	3.23237423058185	0.933010998311369	75.38	42.741	32.639	3.272	12.348	-9.076
18	30.1055555555556	1		4	3	45	1	0	1	0	80	64	80	61	0.7	5500	13.8	0.48	66	93.2	29.913	11.66	41.715	54.855	-13.14	38.836	20.329	18.507	177.724	77.085	100.639	2.193	1.19	1.003	42	866	-824	1.4	1.68	-0.28	3.3648920288139	3.08407068187086	0.28082134694304	18.275	63.573	-45.298	2.362	2.673	-0.311
19	67.2861111111111	0	34.7147106544078	5	8	43	0	0	0	0	136	82	125	76	6.4	5680	10.4	0.43	66	106.6	19.491	82.759	74.866	74.384	0.481999999999999	57.435	60.006	-2.571	290.568	90.155	200.413	2.717	1.446	1.271	75	719	-644	1.41	1.97	-0.56	3.68718971458499	4.15699925135281		19.365			8.894	8.824	0.0700000000000003
20	45.4222222222222	1	30.2656408767601	5	7	38	1	1	1	1	145	100	122	79	4.75	3100	16.0	0.47	110	34.7	44.087	17.321	85.406	92.685	-7.279	60.959	34.085	26.874	294.235	83.551	210.684	2.148	0.976	1.172	30	41	-11	0.99	1.7	-0.71	3.27509576902594	3.51290265023262	-0.23780688120668	383.858	7.754	376.104	14.663
21	28.1833333333333	0		4	6	39	1	0	0	0	98	52	98	52	5.8	5950	11.6	0.48	42	143.2	52.98	19.105	20.377	40.891	-20.514	72.259	27.314	44.945	357.61	80.427	277.183	2.453	1.015	1.438	0	15	-15	1.62	1.75	-0.13	4.05135950338455	3.37342003732104	0.67793946606351	4.561	3.779	0.782	3.136	13.745	-10.609
22	48.1	0	25.6309624441493	6	8	22	1	1	1	1	144	84	144	83	10.8	9420	12.3	0.33	101	47.5	23.312	13.3	121.788	146.551	-24.763	32.726	31.266	1.46	880.972	109.913	771.059	3.682	1.087	2.595	121	39	82	2.19	1.51	0.68	3.79768121302344	3.28976754219899	0.50791367082445	5.547	142.035	-136.488	4.503	1.761	2.742
23	34.8	0	31.7311906501096	3	5	20	1	0	1	1	144	90	126	87	2.6	4080	6.9	0.5	35	84.6	31.953	35.838	34.518	61.415	-26.897	25.806	34.94	-9.134	107.996	83.581	24.415	1.212	0.985	0.227	60	95	-35	1.99	1.57	0.42	3.4056788565753	3.42930414893301	-0.02362529235771	42.437	45.045	-2.608	12.945	7.492	5.453
24	51.4	0	27.256249786259	6	4	22	1	0	0	0	140	70	115	70	0.8	2000	8.4	0.47	50	91.6	14.045	21.695	33.06	80.976	-47.916	31.134	54.027	-22.893	138.629	70.569	68.06	1.347	1.038	0.309	87	49	38	1.79	1.87	-0.0800000000000001	3.42853644508143	4.00530709741118	-0.57677065232975	3.846	26.226	-22.38	6.732	5.509	1.223
25	35.5	0	25.5939055765311	3	9	23	1	0	0	0	118	80	120	79	5.1	7500	16.3	0.54	44	105.6	24.16	50.072	31.242	58.54	-27.298	63.289	50.554	12.735	553.84	109.599	444.241	3.533	1.236	2.297	178	0	178	1.34	2.52	-1.18	3.69863972885405	4.3399702295088	-0.64133050065475	42.612	117.112	-74.5	22.727	2.117	20.61
26	57.9	1	25.2092013584959	6	6	27	0	0	0	0	130	80	113	66	3.2		9.0	0.38	90	92.9	44.007	14.818	25.642	85.523	-59.881	94.659	68.715	25.944	55.891	67.102	-11.211	0.897	0.957	-0.0599999999999999	66	304	-238	1.81	1.67	0.14	4.41154966709951	4.05064472716272	0.360904939936789	68.024			19.652	13.507	6.145
27	73.5	0	29.481373265157	5	8	25	0	1	1	0	182	57	170	56	3.5	5680	8.3	0.37	85	115.5	21.327	13.877	95.297	142.868	-47.571	51.775	38	13.775	951.346	203.408	747.938	3.411	2.126	1.285	366	302	64	1.54	1.46	0.0800000000000001	3.69334790486408	3.40203629421743	0.29131161064665	15.094	23.954	-8.86	5.266	6.723	-1.457
28	40.2	0	23.6225734237696	5	8	20	1	0	1	1	120	78	120	78	6.4	2550	18.3	0.39	28	32.8	17.139	55.736	68.078	87.97	-19.892	54.345	60.917	-6.572	1147.784	107.576	1040.208	4.925	1.259	3.666	97	42	55	1.69	2.28	-0.59	3.732024636487	4.35903790137868	-0.62701326489168	21.342	14.738	6.604	9.911	8.377	1.534
29	41.3	1	22.0379818594104	4	4	21	0	0	1	1	113	75	113	75	2.0	3980	9.1	0.41	57	25.8	107.392	21.247	24.817	57.997	-33.18	39.624	31.201	8.423	71.6	65.515	6.08499999999999	1.194	0.896	0.298	8	520	-512	1.64	1.29	0.35	3.58665311061569	3.08339500035274	0.50325811026295	22.968	49.502	-26.534	4.865	1.814	3.051
30	56.9	1		1	3	17	0	0	1	0	129	100	126	75				0.39	93	57.4	87.13	48.503	32.005	62.354	-30.349	216.429	168.448	47.981	57.568	83.474	-25.906	1.036	1.323	-0.287	102	38	64	1.88	1.79	0.0899999999999999	5.12246334916179	4.85818198326666	0.26428136589513	174.671	10.584	164.087	7.223	4.523	2.7
31	48.1	1	23.7118446309609	2	6	22	0	0	0	0	118	78	103	67	1.3	3430	6.4	0.41	27	50.6	15.036	27.408	25.14	46.705	-21.565	23.928	52.793	-28.865	87.1	91.144	-4.04400000000001	1.021	1.094	-0.0730000000000002	52	33	19	1.51	1.38	0.13	3.01426532499739	3.59181143385241	-0.57754610885502	21.138	84.389	-63.251	8.987	6.755	2.232
32	47.5	0	32.2837901701323	3	9	19	1	0	1	1	124	100	124	76	9.9	8390	24.0	0.59	21	104.4	63.585	45.289	79.713	140.565	-60.852	549.325	66.225	483.1	549.68	89.602	460.078	3.025	1.048	1.977	71	22	49	2.32	2.04	0.28	6.14098954280835	4.28128117833947	1.85970836446888	62.706	154.07	-91.364	16.96	9.311	7.649
33	51.9	0	27.7311466942149	3	3	21	0	0	1	0	138	86	136	70	1.8	3190	6.8	0.41	109	118.2	38.532	23.535	59.481	215.43	-155.949	120.541	75.19	45.351	179.47	106.577	72.893	1.955	1.181	0.774	67	57	10	1.78	2.79	-1.01	4.58318932881264	4.78986866929521	-0.20667934048257	24.734	50.867	-26.133	13.537	12.355	1.182
34	30.3	1	18.5157644259369	4	5	24	0	0	0	0	114	78	96	63	1.8	2690	8.8	0.5	88	106.0	53.003	42.22	57.297	84.866	-27.569	40.122	49.043	-8.921	200.243	78.595	121.648	1.497	1.08	0.417	44	22	22	1.38	1.67	-0.29	3.37224839875976	3.78082868580387	-0.40858028704411	35.536	28.746	6.79	3.375	5.801	-2.426
35	43.4	0	29.5847750865052	4	9	25	0	0	1	1	129	91	115	78	3.8	3900	13.0	0.47	90	129.9	62.078	40.028	76.046	99.051	-23.005	294.963	142.41	152.553	395.375	90.371	305.004	2.19	0.964	1.226	62	3752	-3690	1.44	1.04	0.4	4.7402845088585	4.01795510408433	0.72232940477417	40.618	62.433	-21.815	8.856	3.215	5.641
36	55.8	1	30.8304498269896	6	4	22	0	1	1	1	110	80	119	74	0.9	1640	7.7	0.46	43	69.5	22.961	25.261	134.453	138.323	-3.87	56.304	29.327	26.977	83.274	83.693	-0.418999999999997	1.462	1.303	0.159	39	14	25	1.75	1.58	0.17	3.80108991043163	3.29745917587651	0.50363073455512	12.015			5.51	4.114	1.396
37	33.2	0	26.2381300219138	3	7	24	0	0	1	1	138	98	120	77	5.3	4300	12.4	0.48	42	47.9	42.755	29.143	180.799	100.689	80.11	71.167	50.246	20.921	747.371	113.352	634.019	4.672	1.229	3.443	57	129	-72	1.72	1.68	0.04	3.99982923114004	3.8079766848643	0.19185254627574	19.559	30.701	-11.142	9.369	12.583	-3.214
38	40.8	1	23.7387755102041	2	4	24	1	0	1	1	118	87	110	72	0.7	1870	8.8	0.43	57	91.6	57.077	29.292	28.461	60.915	-32.454	50.84	48.445	2.395	80.42	74.454	5.96600000000001	1.127	0.934	0.193	44	2465	-2421	1.69	1.36	0.33	3.81123731764129	3.50407341674192	0.30716390089937	37.536	126.826	-89.29	5.342	1.912	3.43
39	64.6	0	28.246689622351	5	6	24	0	0	1	1	116	90	116	70	2.1	2300	9.5	0.49	53	90.1	23.203	11.18	58.288	65.77	-7.482	15.631	16.49	-0.858999999999998	297.554	94.069	203.485	2.909	1.359	1.55	53	63	-10	1.45	1.68	-0.23	2.5120192449249	2.91663524069692	-0.40461599577202	8.392	220.247	-211.855	14.806	9.729	5.077
40	37.8	0	28.5511890706696	3	7	24	1	1	0	0	138	77	121	71	1.4	1650	17.9	0.53	70	84.8	33.828	59.73	53.835	65.114	-11.279	99.577	67.76	31.817	1139.161	83.589	1055.572	6.46	1.311	5.149	68	79	-11	1.88	1.31	0.57	4.50139828127745	3.72381291865202	0.77758536262543	43.75	149.779	-106.029	14.73	12.093	2.637
41	37.9	1	36.9896193771626	2	8	23	1	0	0	0	130	95	113	62	2.2	1400	9.6	0.43	53	128.8	33.329	26.921	30.34	58.849	-28.509	48.855	47.1	1.755	96.533	102.572	-6.039	1.494	1.52	-0.026	98	571	-473	1.59	1.15	0.44	3.71393960301883	3.2635089259056	0.45043067711323	60.181			5.916	8.686	-2.77
42	62.5	1	26.9013869836915	8	7	32	1	1	1	1	149	86	121	62	2.3	4800	7.6	0.39	78	41.4	70.385	33.662	58.016	81.599	-23.583	38.589	31.946	6.643	547.99	89.526	458.464	3.026	1.536	1.49	52	430	-378	1.82	1.32	0.5	3.67646546894839	3.13215883947198	0.54430662947641	24.979	92.395	-67.416	4.002	5.885	-1.883
43	22.4	1	21.9180000700256	3	6	25	0	0	1	1	114	70	92	54	1.3	1480	14.4	0.46	31	126.6	22.995	24.85	48.16	78.044	-29.884	22.563	49.613	-27.05	72.764	63.369	9.395	1.258	1.048	0.21	90	58	32	3.36	1.57	1.79	4.06857238337755	3.70980062209925	0.3587717612783	120.473	92.85	27.623	9.66	2.756	6.904
44	45.9	1	20.9750566893424	5	6	24	1	1	1	0	96	74	96	54	2.6	3700	11.5	0.43	23	66.9	14.26	14.239	36.224	56.543	-20.319	23.862	31.039	-7.177	274.698	96.803	177.895	1.957	1.147	0.81	38	19043	-19005	1.54	1.61	-0.0700000000000001	3.09914692971609	3.36730001533625	-0.26815308562016	24.721	163.704	-138.983	5.054	3.48	1.574
45	37.1	0	30.8459494162262	4	5	21	1	0	1	1	136	85	114	70	1.6	3550	17.5	0.53	35	56.3	37.941	59.243	77.762	72.071	5.691	65.404	61.159	4.245	427.805	106.036	321.769	3.421	1.137	2.284	121	72	49	1.64	1.21	0.43	3.94062101543422	3.53858809178826	0.40203292364596	136.274	5.8	130.474	19.913	13.079	6.834
46	28.2	1	21.9285645887197	4	3	20	0	0	1	0	120	80	119	89	0.0		9.0	0.47	50	28.2	24.187	23.896	56.639	110.081	-53.442	22.06	29.866	-7.806	91.957	91.149	0.807999999999993	1.171	0.904	0.267	73	49	24	1.81	1.85	-0.04	3.24633770992134	3.51711789852537	-0.27078018860403	3.706	163.407	-159.701	4.987	13.932	-8.945
47	37.5	0		4	2	22	1	0	0	0	148	92	119	79			10.3	0.47	52	111.2	33.588	57.911	45.862	84.527	-38.665	50.244	79.962	-29.718	105.468	91.858	13.61	1.218	1.1	0.118	233	2862	-2629	1.62	1.57	0.05	3.76066690347759	4.0916395226288	-0.330972619151209	317.833	52.265	265.568	14.244	8.163	6.081
48	65.1	0	29.5613687409169	2	10	25	0	0	0	0	72	40	74	40	4.8	1950	8.8	0.44	50	152.3	36.099	29.347	102.902	75.07	27.832	40.127	31.914	8.213	113.883	86.183	27.7	1.726	1.442	0.284	111	671	-560	1.71	1.39	0.32	3.54301244835119	3.19853069927597	0.34448174907522	192.631	23.691	168.94	23.503	12.333	11.17
49	62.8	0	23.5340801562834	3	3	19	1	0	0	0	126	73	117	70	1.6	550	12.2	0.44	79	176.0	24.882	38.95	24.971	38.95	-13.979	91.464	125.011	-33.547	133.29	81.467	51.823	1.934	1.12	0.814	175	20602	-20427	2.03	2.04	-0.0100000000000002	4.52804328290555	4.78955613695739	-0.26151285405184	35.229	34.765	0.463999999999999	13.216	6.341	6.875
50	40.9	0	29.2476260043828	4	4	20	0	1	1	1	132	76	123	61	4.9	5250	10.1	0.42	113	154.9	70.634	125.58	41.955	40.122	1.833	49.687	61.858	-12.171	521.062	91.143	429.919	3.14	0.965	2.175	73	147	-74	1.39	1.25	0.14	3.55268953486205	3.58995976523976	-0.0372702303777097	23.717	96.072	-72.355	7.936	8.916	-0.98
51	48.2	0	24.8390354753188	2	7	23	0	0	0	0	120	78	108	57	0.9	4630	13.0	0.44	43	116.6	44.933	5.0	41.223	58.315	-17.092	93.062	5	88.062	292.112	76.591	215.521	2.882	0.958	1.924	143	65	78	1.62	1.52	0.1	4.01674872034257	1.83187376526292	2.18487495507965	107.667	7.218	100.449	31.48	7.812	23.668
52	30.2	1	31.1365945710553	4	5	24	1	0	0	0	119	79	93	62	0.0		7.5	0.41	45	72.7	72.296	38.255	31.691	70.508	-38.817	41.993	29.995	11.998	110.46	101.463	8.997	1.408	1.139	0.269	52	36	16	1.57	1.35	0.22	3.5764006553493	3.11096053106948	0.46544012427982	21.721	46.523	-24.802	6.188	4.236	1.952
53	25.2	1	25.9834518798084	4	4	26	1	1	1	1	99	66	87	59	1.3	1350	18.2	0.49	15	118.8	400.0	21.843	32.73	69.047	-36.317	50.137	37.797	12.34	112.984	70.218	42.766	1.929	1.138	0.791	133	46	87	1.46	1.48	-0.02	3.57847402248392	3.41543850162611	0.16303552085781	62.69	46.312	16.378	9.216	5.499	3.717
54	34.3	0	24.6152105024898	6	6	23	0	1	1	1	139	91	139	83	10.0	9300	13.7	0.44	41	82.5	34.467	28.098	112.727	124.777	-12.05	33.828	38.848	-5.02	404.834	90.099	314.735	2.196	1.16	1.036	31	89	-58	1.53	1.19	0.34	3.36987914556163	3.1538645756101	0.21601456995153	21.337	75.031	-53.694	3.181	8.732	-5.551
55	66.7	1	23.9162393775324	4	9	23	0	1	1	1	104	66	104	62	3.5	3210	10.8	0.34	118	33.5	83.407	26.769	48.875	72.177	-23.302	37.914	32.899	5.015	483.251	66.548	416.703	4.41	1.327	3.083	141	3784	-3643	1.34	1.17	0.17	3.28872684776716	2.99885868319065	0.28986816457651	9.931	18.541	-8.61	6.261	4.474	1.787
56	55.2	1	27.2463151927438	3	7	23	1	0	0	0	111	74	107	57	5.2	3720	19.8	0.51	42	35.7	14.204	14.21	85.585	114.22	-28.635	25.672	37.86	-12.188	283.114	84.96	198.154	3.778	1.634	2.144	129	28	101	1.5	1.26	0.24	3.12342536358666	3.20756135387734	-0.08413599029068	9.077	92.769	-83.692	2.881	6.6	-3.719
57	39.7	1		4	2	18	1	0	0	0	140	89	119	88			7.2	0.4	58	32.1	50.375	28.275	65.505	101.559	-36.054	26.228	24.663	1.565	68.119	68.286	-0.167000000000002	1.054	0.961	0.0930000000000001	79	92	-13	1.78	1.67	0.11	3.36305940751629	3.23091403022775	0.13214537728854	233.455	37.02	196.435	6.268	4.811	1.457
58	25.7	1		4	4	23	1	0	1	1	124	83	110	68	1.0	2500	12.6	0.4	32	178.9	26.526	100.524	24.221	73.531	-49.31	52.328	90.943	-38.615	86.9	75.119	11.781	1.206	1.036	0.17	38	334	-296	1.39	1.47	-0.0800000000000001	3.59412015181251	4.10902747033709	-0.51490731852458	2.297	55.097	-52.8	5.52	12.874	-7.354
59	29.2	1	23.3469387755102	3	6	20	1	0	0	0	114	80	114	80	0.4	3570	7.0	0.42	52	266.8	28.644	11.202	48.613	63.826	-15.213	19.437	23.738	-4.301	186.264	63.83	122.434	2.04	1.037	1.003	66	37	29	1.47	1.3	0.17	2.73466403048651	2.87473525551519	-0.14007122502868	25.386	138.671	-113.285	3.45	3.473	-0.0229999999999997
60	32.7	0	30.2367346938775	5	3	20	1	0	1	1	118	78	122	66	1.6	5720	8.0	0.36	112	16.3	49.028	115.561	38.656	88.294	-49.638	72.096	86.072	-13.976	133.15	98.044	35.106	1.274	1.185	0.089	36	56	-20	1.45	1.27	0.18	3.84272868277601	3.87486929484494	-0.0321406120689298	22.671	60.647	-37.976	7.733	14.612	-6.879
61	27.6	1		5	4	20	0	0	1	1	126	64	129	85		3350	7.3	0.36	104	54.4	44.736	28.639	37.682	60.512	-22.83	61.028	36.096	24.932	145.839	69.015	76.824	1.478	1.113	0.365	29	96	-67	1.56	1.26	0.3	3.86715778784064	3.16939088195288	0.69776690588776	12.089	15.619	-3.53	3.49	5.291	-1.801
62	35.6	0	25.5035270835328	4	6	21	1	0	0	0	128	107	104	65	0.0	2700	9.2	0.45	61	104.2	40.632	42.719	35.034	46.97	-11.936	45.68	127.754	-82.074	66.302	75.512	-9.20999999999999	1.107	0.911	0.196	144	58	86	1.15	1.08	0.0699999999999998	3.11354433929825	3.98013458527555	-0.8665902459773	53.727			12.615	9.362	3.253
63	35.9	0	22.5617283950617	4	15	23	1	0	1	1	102	72	102	67	10.7	5500	18.9	0.5	24	94.8	56.545	27.801	67.754	97.108	-29.354	109.398	69.141	40.257	866.009	97.911	768.098	5.008	1.488	3.52	19	12249	-12230	3.17	1.73	1.44	5.25584515088404	4.10147614929977	1.15436900158427	41.739	1.845	39.894	1.833
64	35.3	1	25.1962826470117	2	5	26	1	0	1	1	140	80	110	69	0.7	1800	9.5	0.42	90	144.2	35.572	20.584	21.713	66.336	-44.623	17.555	44.638	-27.083	53.242	63.521	-10.279	0.809	1.007	-0.198	71	706	-635	1.63	1.36	0.27	2.91349648229275	3.43859852103394	-0.52510203874119	256.396	20.242	236.154	15.555	7.003	8.552
65	27.5	1	29.937116623587	3	4	19	0	0	0	0	107	69	107	60	0.4	3050	8.9	0.42	88	91.6	30.615	26.72	17.583	36.025	-18.442	21.501	25.104	-3.603	62.063	66.64	-4.577	0.841	0.853	-0.012	64	169	-105	1.68	1.47	0.21	3.12891148798363	3.07926287782038	0.0496486101632501	9.588			2.484	2.851	-0.367
66	34.9	0	23.7603305785124	3	3	20	0	1	1	1	134	86	122	78	0.1	1600	11.2	0.44	77	42.7	103.673	59.571	48.126	89.325	-41.199	173.978	143.624	30.354	101.859	79.448	22.411	1.201	0.838	0.363	49	26161	-26112	2.37	1.72	0.65	5.24890002524245	4.67878059692779	0.57011942831466	24.189			8.968	7.732	1.236
[truncated: 12 more columns]

## Sheet: pairwise analyses
ident	timepoint	age	sex	BMI	From_fever_to_admission	Hospital_stay_days	From_fever_to_control	Smoking	Abdominal_pain	Nausea	Vomiting	Systolic_blood_pressure_on_admission	Diastolic_blood_pressure_on_admission	Systolic_blood_pressure_minimum	Diastolic_blood_pressure_minimum	Chainge_in_weight	Diuresis_maximum	Leukocytes_maximum	Hematocrit_maximum	Platelet_count_minimum	CRP_maximum	ALAT_maximum	Amyl_maximum	GGT_maximum	Crea_maximum	CysC_maximum	ETG_maximum	CDT_maximum	GGTCDT_maximum	Uamyl_maximum	Ucrea_maximum	Uamylcrea_maximum	Utrypsin_maximum	Utrypsincrea_maximum		group	alcohol	severe_aki
1	1	45.1166666666667	0	25.3714285714286	5	9	38	1	1	0		122	76	123	83	7.0	5770	21.0	0.39	37	82.2	16.613	74.684	104.116	754.797	3.741	103	1.17	3.92050940319456	28.79	5.093	5.6528568623601	6.87	1.34891026899666		0	0	1
1	2	45.1166666666667	0	25.3714285714286	5	9	38	1	1	0		122	76	123	83	7.0	5770	21.0	0.39	37	82.2	21.769	90.988	64.596	92.919	1.107	79	1.13	3.49340491403498	22.224	13.484	1.15	1.56	0.12		0	0	1
2	1	50.8194444444444	1	22.2974590472282	5	9	47	1	0	0	0	126	81	107	71	4.2	8650	12.3	0.48	27	78.9	22.491	48.375	17.457	227.979	2.411	122	1.87	3.10151253160056	16.728	3.853	4.34155203737348	1.56	0.404879314819621		0	0	0
2	2	50.8194444444444	1	22.2974590472282	5	9	47	1	0	0	0	126	81	107	71	4.2	8650	12.3	0.48	27	78.9	16.022	79.231	19.064	83.798	1.143	353	1.64	3.00134650622409	3.646	9.289	2.39	1.56	0.17		0	0	0
3	1	56.4805555555556	0	26.4171190506249	4	4	41	1	0	1	1	127	75	126	67	1.2	3850	17.6	0.52	89	86.3	20.164	47.465	64.38	172.457	2.659	17	1.99	4.22641745105385	2.251	2.667	0.844019497562805	4.9	1.83727034120735		1	1	0
3	2	56.4805555555556	0	26.4171190506249	4	4	41	1	0	1	1	127	75	126	67	1.2	3850	17.6	0.52	89	86.3	17.042	79.317	43.455	87.683	1.322	33954	0.98	2.99111721639876	48.818	7.615	0.48	1.56	0.2		1	1	0
4	1	51.9861111111111	0	28.0583259689433	6	9	46	0	1	1	0	145	97	130	79	11.3	6170	18.7	0.48	102	154.8	23.402	115.29	45.113	864.428	1.338	41	2.22	4.08409571729752	6.137	4.479	1.37017191337352	2.91	0.649698593436035		1	1	1
4	2	51.9861111111111	0	28.0583259689433	6	9	46	0	1	1	0	145	97	130	79	11.3	6170	18.7	0.48	102	154.8	15.473	63.298	28.705	88.077	1.252	2865	2.14	3.67470463663957		9.057	5.39	1.56	0.17		1	1	1
5	1	46.3027777777778	0	36.798431427471	2	10	42	0	1	0	0	159	110	97	67	3.8	4000	10.7	0.45	34	243.9	23.512	33.639	76.836	75.905	1.273	33	1.8	4.23746128863249	37.015	3.519	10.5186132423984	8.69	2.46945154873544		1	1	0
5	2	46.3027777777778	0	36.798431427471	2	10	42	0	1	0	0	159	110	97	67	3.8	4000	10.7	0.45	34	243.9	8.793	54.877	38.711	66.907	1.055	1762	1.61	3.54400347059444	16.979	13.944	0.61	1.56	0.11		1	1	0
6	1	63.3777777777778	1	24.7409372871024	2	7	43	0	0	0	0	128	79	101	64	1.00	5700	4.2	0.4	49	142.1	25.052	13.378	138.573	117.55	1.539	107	1.87	4.75883777019365	4.363	21.694	0.201115515810823	3.23	0.148889093758643		2	1	0
6	2	63.3777777777778	1	24.7409372871024	2	7	43	0	0	0	0	128	79	101	64	1.00	5700	4.2	0.4	49	142.1	61.431	19.833	119.067	70.108	0.829	16126	1.42	4.27960302100303	144.172	7.383	2.3				2	1	0
7	1	39.1638888888889	0	30.387811634349	4	10	76	1	0	0	1	129	88	116	68	7.2	6000	8.5	0.45	60	99.4	54.597	96.637	183.582	332.307	2.8	20	1.28	4.49104724864262	4.193	5.224	0.802641653905053	7.88	1.50842266462481		1	1	0
7	2	39.1638888888889	0	30.387811634349	4	10	76	1	0	0	1	129	88	116	68	7.2	6000	8.5	0.45	60	99.4	11.125	62.514	30.709	70.759	0.897	2658	1.26	3.04008985424391	1.117	13.227	10.9	1.56	0.12		1	1	0
8	1	50.2805555555556	1	28.1907486168091	6	5	43	0	0	1	1	156	87	104	68	1.3	4660	8.0	0.43	150	31.2	52.877	31.522	33.21	79.735	1.196	30	1.42	3.25813476140804	39.218	5.742	6.83002438174852	4.12	0.717520027864855		0	0	0
8	2	50.2805555555556	1	28.1907486168091	6	5	43	0	0	1	1	156	87	104	68	1.3	4660	8.0	0.43	150	31.2	7.251	80.229	18.575	74.751	0.967	108	1.34	2.71792377063472	16.66	7.867	0.14	1.56	0.2		0	0	0
9	1	67.2638888888889	0	24.0499936876657	2	9	40	0	0	0	0	100	70	100	56	1.7	4000	10.7	0.4	28	143.1	35.025	54.05	55.537	115.282	1.872	98	1.35	3.60377554242188	17.893	8.72	2.0519495412844	1.56	0.178899082568807		0	0	0
9	2	67.2638888888889	0	24.0499936876657	2	9	40	0	0	0	0	100	70	100	56	1.7	4000	10.7	0.4	28	143.1	19.871	121.085	65.658	92.16	1.273	51	1.56	3.92565912897137	0.611	12.222	1.36	1.56	0.13		0	0	0
10	1	30.4083333333333	0	25.1079527581572	5	7	39	1	1	1	1	119	70	119	63	5.6	6060	10.0	0.42	37	66.6	228.344	38.398	71.748	249.903	1.781	16	1.13	3.57741090629094	2.644	5.894	0.448591788259247	4.6	0.780454699694605		0	0	0
10	2	30.4083333333333	0	25.1079527581572	5	7	39	1	1	1	1	119	70	119	63	5.6	6060	10.0	0.42	37	66.6	43.527	58.434	31.577	136.11	1.023	48	1.76	3.49685115775034	21.335	5.523	0.11	1.56	0.28		0	0	0
11	1	66.5222222222222	0	24.5247084767283	5	5	49	0	0	0	0	124	84	124	68	1.2	2000	10.5	0.48	21	185.4	35.326	20.047	92.268	74.882	1.109	0	1.28	3.94067600998142	25.165	11.591	2.17108101112932	1.56	0.134587179708394		0	0	0
11	2	66.5222222222222	0	24.5247084767283	5	5	49	0	0	0	0	124	84	124	68	1.2	2000	10.5	0.48	21	185.4	17.538	90.293	83.315	109.036	1.2	72	1.49	4.05651183993705	7.702	16.092	1.33	1.56	0.1		0	0	0
12	1	61.7333333333333	1	33.6792562015354	6	8	57	0	0	0	1	83	65	83	61	1.1	6460	16.2	0.41	97	45.9	54.768	37.796	100.638	111.744	1.692	34	1.64	4.33232905033948	25.857	1.852	13.9616630669546	1.56	0.842332613390929		2	1	0
12	2	61.7333333333333	1	33.6792562015354	6	8	57	0	0	0	1	83	65	83	61	1.1	6460	16.2	0.41	97	45.9	13.888	59.297	87.875	87.875	1.108	489	1.41	4.02739889581176		10.575	0.73	1.56	0.15		2	1	0
13	1	64.5083333333333	0		6	10	46	1	0	1	1	161	89	113	60	0.00	3050	12.2	0.39	123	41.7	21.249	147.291	28.964	76.721	0.932	2786	2.11	3.66353727535563	81.363	5.306	15.3341500188466	7.42	1.39841688654354		1	1	0
13	2	64.5083333333333	0		6	10	46	1	0	1	1	161	89	113	60	0.00	3050	12.2	0.39	123	41.7	28.468	73.872	77.503	82.74	1.032	2885	1.37	3.88950727802206	177.347						1	1	0
14	1	27.3638888888889	0	24.6812271177882	4	9	48	1	0	0	0	100	72	100	64	5.6	8000	10.2	0.4	23	74.3	41.888	18.781	73.271	978.774	3.847	179	1.47	3.93617303801137	9.394	8.05	1.16695652173913	19.91	2.47329192546584		0	0	1
14	2	27.3638888888889	0	24.6812271177882	4	9	48	1	0	0	0	100	72	100	64	5.6	8000	10.2	0.4	23	74.3	12.97	71.725	29.891	90.762	0.98	442	1.6	3.3290506634127	95.889	13.39	13.24	1.56	0.12		0	0	1
15	1	32.6638888888889	0	27.2315558802045	4	7	43	1	1	1	1	128	79	114	63	6.00	7800	18.2	0.6	30	90.7	33.114	85.165	194.724	177.762	1.906	14	1.14	4.38760327820465	40.93	2.398	17.0683903252711	5.48	2.28523769808174		0	0	0
15	2	32.6638888888889	0	27.2315558802045	4	7	43	1	1	1	1	128	79	114	63	6.00	7800	18.2	0.6	30	90.7	33.311	56.086	46.274	81.409	1.021	9	1.25	3.35775081533687	12.659	13.225	7.25				0	0	0
16	1	25.1388888888889	1		2	12	47	1	0	1	1	86	62	86	55	3.8	3775	45.0	0.54	5	57.4	17.152	33.534	18.365	744.166	5.379	89	1.48	2.83801205752613	27.502	12.458	2.2075774602665	6.6	0.529780061004977		0	0	1
16	2	25.1388888888889	1		2	12	47	1	0	1	1	86	62	86	55	3.8	3775	45.0	0.54	5	57.4	18.752	102.008	22.982	83.348	1.299	16	1.73	3.22032687173095	271.826	2.711	4.67	1.56	0.58		0	0	1
17	1	29.6583333333333	1	24.0955215317867	5	6	44	0	1	1	1	146	96	108	78	1.7	7200	8.1	0.45	80	116.2	83.08	75.757	63.764	90.574	1.226	31	1.91	4.16538522889322	75.38	3.272	23.0378973105134	5.89	1.80012224938875		0	0	0
17	2	29.6583333333333	1	24.0955215317867	5	6	44	0	1	1	1	146	96	108	78	1.7	7200	8.1	0.45	80	116.2	16.611	84.247	22.48	75.535	0.937	123	1.77	3.23237423058185	42.741	12.348	22.01	1.56	0.13		0	0	0
18	1	30.1055555555556	1		4	3	45	1	0	1	0	80	64	80	61	0.7	5500	13.8	0.48	66	93.2	29.913	41.715	38.836	177.724	2.193	42	1.4	3.3648920288139	18.275	2.362	7.73708721422523	8.99	3.80609652836579		1	1	0
18	2	30.1055555555556	1		4	3	45	1	0	1	0	80	64	80	61	0.7	5500	13.8	0.48	66	93.2	11.66	54.855	20.329	77.085	1.19	866	1.68	3.08407068187086	63.573	2.673	15.99	1.56	0.58		1	1	0
19	1	67.2861111111111	0	34.7147106544078	5	8	43	0	0	0	0	136	82	125	76	6.4	5680	10.4	0.43	66	106.6	19.491	74.866	57.435	290.568	2.717	75	1.41	3.68718971458499	19.365	8.894	2.1773105464358	12.14	1.3649651450416		1	1	0
19	2	67.2861111111111	0	34.7147106544078	5	8	43	0	0	0	0	136	82	125	76	6.4	5680	10.4	0.43	66	106.6	82.759	74.384	60.006	90.155	1.446	719	1.97	4.15699925135281		8.824	7.2	1.56	0.18		1	1	0
20	1	45.4222222222222	1	30.2656408767601	5	7	38	1	1	1	1	145	100	122	79	4.75	3100	16.0	0.47	110	34.7	44.087	85.406	60.959	294.235	2.148	30	0.99	3.27509576902594	383.858	14.663	26.1786810338948	1.56	0.106390233922117		0	0	0
20	2	45.4222222222222	1	30.2656408767601	5	7	38	1	1	1	1	145	100	122	79	4.75	3100	16.0	0.47	110	34.7	17.321	92.685	34.085	83.551	0.976	41	1.7	3.51290265023262	7.754						0	0	0
21	1	28.1833333333333	0		4	6	39	1	0	0	0	98	52	98	52	5.8	5950	11.6	0.48	42	143.2	52.98	20.377	72.259	357.61	2.453	0	1.62	4.05135950338455	4.561	3.136	1.45440051020408	4.52	1.44132653061224		0	0	1
21	2	28.1833333333333	0		4	6	39	1	0	0	0	98	52	98	52	5.8	5950	11.6	0.48	42	143.2	19.105	40.891	27.314	80.427	1.015	15	1.75	3.37342003732104	3.779	13.745	0.56	1.56	0.11		0	0	1
22	1	48.1	0	25.6309624441493	6	8	22	1	1	1	1	144	84	144	83	10.8	9420	12.3	0.33	101	47.5	23.312	121.788	32.726	880.972	3.682	121	2.19	3.79768121302344	5.547	4.503	1.23184543637575	23.35	5.18543193426605		0	0	1
22	2	48.1	0	25.6309624441493	6	8	22	1	1	1	1	144	84	144	83	10.8	9420	12.3	0.33	101	47.5	13.3	146.551	31.266	109.913	1.087	39	1.51	3.28976754219899	142.035	1.761	2.15	6.24	3.54		0	0	1
23	1	34.8	0	31.7311906501096	3	5	20	1	0	1	1	144	90	126	87	2.6	4080	6.9	0.5	35	84.6	31.953	34.518	25.806	107.996	1.212	60	1.99	3.4056788565753	42.437	12.945	8.41836937115652	8.73	1.73179924618131		0	0	0
23	2	34.8	0	31.7311906501096	3	5	20	1	0	1	1	144	90	126	87	2.6	4080	6.9	0.5	35	84.6	35.838	61.415	34.94	83.581	0.985	95	1.57	3.42930414893301	45.045	7.492	18.96	1.56	0.21		0	0	0
24	1	51.4	0	27.256249786259	6	4	22	1	0	0	0	140	70	115	70	0.8	2000	8.4	0.47	50	91.6	14.045	33.06	31.134	138.629	1.347	87	1.79	3.42853644508143	3.846	6.732	0.571301247771836	6.6	0.980392156862745		0	0	0
24	2	51.4	0	27.256249786259	6	4	22	1	0	0	0	140	70	115	70	0.8	2000	8.4	0.47	50	91.6	21.695	80.976	54.027	70.569	1.038	49	1.87	4.00530709741118	26.226	5.509	8.18	1.56	0.28		0	0	0
25	1	35.5	0	25.5939055765311	3	9	23	1	0	0	0	118	80	120	79	5.1	7500	16.3	0.54	44	105.6	24.16	31.242	63.289	553.84	3.533	178	1.34	3.69863972885405	42.612	22.727	3.32750273309386	23.82	1.86006559425269		2	1	1
25	2	35.5	0	25.5939055765311	3	9	23	1	0	0	0	118	80	120	79	5.1	7500	16.3	0.54	44	105.6	50.072	58.54	50.554	109.599	1.236	0	2.52	4.3399702295088	117.112	2.117	12.39	1.56	0.74		2	1	1
26	1	57.9	1	25.2092013584959	6	6	27	0	0	0	0	130	80	113	66	3.2		9.0	0.38	90	92.9	44.007	25.642	94.659	55.891	0.897	66	1.81	4.41154966709951	68.024	19.652	3.46142886220232	1.56	0.079381233462243		2	1	0
26	2	57.9	1	25.2092013584959	6	6	27	0	0	0	0	130	80	113	66	3.2		9.0	0.38	90	92.9	14.818	85.523	68.715	67.102	0.957	304	1.67	4.05064472716272		13.507	8.67	1.56	0.12		2	1	0
27	1	73.5	0	29.481373265157	5	8	25	0	1	1	0	182	57	170	56	3.5	5680	8.3	0.37	85	115.5	21.327	95.297	51.775	951.346	3.411	366	1.54	3.69334790486408	15.094	5.266	3.64988558352403	13.45	3.84725400457666		0	0	1
27	2	73.5	0	29.481373265157	5	8	25	0	1	1	0	182	57	170	56	3.5	5680	8.3	0.37	85	115.5	13.877	142.868	38.0	203.408	2.126	302	1.46	3.40203629421743	23.954	6.723	0.54	1.92	0.29		0	0	1
28	1	40.2	0	23.6225734237696	5	8	20	1	0	1	1	120	78	120	78	6.4	2550	18.3	0.39	28	32.8	17.139	68.078	54.345	1147.784	4.925	97	1.69	3.732024636487	21.342	9.911	2.15336494803753	12.61	1.27232368075875		2	1	1
28	2	40.2	0	23.6225734237696	5	8	20	1	0	1	1	120	78	120	78	6.4	2550	18.3	0.39	28	32.8	55.736	87.97	60.917	107.576	1.259	42	2.28	4.35903790137868	14.738	8.377	2.86	1.56	0.19		2	1	1
29	1	41.3	1	22.0379818594104	4	4	21	0	0	1	1	113	75	113	75	2.0	3980	9.1	0.41	57	25.8	107.392	24.817	39.624	71.6	1.194	8	1.64	3.58665311061569	22.968	4.865	7.11688954928182	29.99	14.8538880633977		1	1	0
29	2	41.3	1	22.0379818594104	4	4	21	0	0	1	1	113	75	113	75	2.0	3980	9.1	0.41	57	25.8	21.247	57.997	31.201	65.515	0.896	520	1.29	3.08339500035274	49.502	1.814	8.12	1.56	0.86		1	1	0
30	1	56.9	1		1	3	17	0	0	1	0	129	100	126	75				0.39	93	57.4	87.13	32.005	216.429	57.568	1.036	102	1.88	5.12246334916179	174.671	7.223	24.1826111034196	3.74	0.51779039180396		2	1	0
30	2	56.9	1		1	3	17	0	0	1	0	129	100	126	75				0.39	93	57.4	48.503	62.354	168.448	83.474	1.323	38	1.79	4.85818198326666	10.584	4.523	10.94	2.56	0.57		2	1	0
31	1	48.1	1	23.7118446309609	2	6	22	0	0	0	0	118	78	103	67	1.3	3430	6.4	0.41	27	50.6	15.036	25.14	23.928	87.1	1.021	52	1.51	3.01426532499739	21.138	8.987	3.93704600484262	1.56	0.290556900726392		0	0	0
31	2	48.1	1	23.7118446309609	2	6	22	0	0	0	0	118	78	103	67	1.3	3430	6.4	0.41	27	50.6	27.408	46.705	52.793	91.144	1.094	33	1.38	3.59181143385241	84.389	6.755	1.57	1.56	0.23		0	0	0
32	1	47.5	0	32.2837901701323	3	9	19	1	0	1	1	124	100	124	76	9.9	8390	24.0	0.59	21	104.4	63.585	79.713	549.325	549.68	3.025	71	2.32	6.14098954280835	62.706	16.96	4.47069727648653	16.42	1.17068301725367		0	0	1
32	2	47.5	0	32.2837901701323	3	9	19	1	0	1	1	124	100	124	76	9.9	8390	24.0	0.59	21	104.4	45.289	140.565	66.225	89.602	1.048	22	2.04	4.28128117833947	154.07	9.311	9.06	11.12	1.19		0	0	1
33	1	51.9	0	27.7311466942149	3	3	21	0	0	1	0	138	86	136	70	1.8	3190	6.8	0.41	109	118.2	38.532	59.481	120.541	179.47	1.955	67	1.78	4.58318932881264	24.734	13.537	3.60711681493364	16.62	3.35418768920283		2	1	0
33	2	51.9	0	27.7311466942149	3	3	21	0	0	1	0	138	86	136	70	1.8	3190	6.8	0.41	109	118.2	23.535	215.43	75.19	106.577	1.181	57	2.79	4.78986866929521	50.867	12.355	12.47	1.762	0.14		2	1	0
34	1	30.3	1	18.5157644259369	4	5	24	0	0	0	0	114	78	96	63	1.8	2690	8.8	0.5	88	106.0	53.003	57.297	40.122	200.243	1.497	44	1.38	3.37224839875976	35.536	3.375	10.5291851851852	20.99	6.21925925925926		0	0	0
34	2	30.3	1	18.5157644259369	4	5	24	0	0	0	0	114	78	96	63	1.8	2690	8.8	0.5	88	106.0	42.22	84.866	49.043	78.595	1.08	22	1.67	3.78082868580387	28.746	5.801	8.77	1.56	0.27		0	0	0
35	1	43.4	0	29.5847750865052	4	9	25	0	0	1	1	129	91	115	78	3.8	3900	13.0	0.47	90	129.9	62.078	76.046	294.963	395.375	2.19	62	1.44	4.7402845088585	40.618	8.856	8.24898456539399	19.63	3.98659626320065		1	1	1
35	2	43.4	0	29.5847750865052	4	9	25	0	0	1	1	129	91	115	78	3.8	3900	13.0	0.47	90	129.9	40.028	99.051	142.41	90.371	0.964	3752	1.04	4.01795510408433	62.433	3.215	8.94	2.9	0.9		1	1	1
36	1	55.8	1	30.8304498269896	6	4	22	0	1	1	1	110	80	119	74	0.9	1640	7.7	0.46	43	69.5	22.961	134.453	56.304	83.274	1.462	39	1.75	3.80108991043163	12.015	5.51	2.18058076225045	5.88	1.06715063520871		0	0	0
36	2	55.8	1	30.8304498269896	6	4	22	0	1	1	1	110	80	119	74	0.9	1640	7.7	0.46	43	69.5	25.261	138.323	29.327	83.693	1.303	14	1.58	3.29745917587651		4.114	15.18	1.56	0.38		0	0	0
37	1	33.2	0	26.2381300219138	3	7	24	0	0	1	1	138	98	120	77	5.3	4300	12.4	0.48	42	47.9	42.755	180.799	71.167	747.371	4.672	57	1.72	3.99982923114004	19.559	9.369	4.52964335340435	3.57	0.382121352477999		0	0	1
37	2	33.2	0	26.2381300219138	3	7	24	0	0	1	1	138	98	120	77	5.3	4300	12.4	0.48	42	47.9	29.143	100.689	50.246	113.352	1.229	129	1.68	3.8079766848643	30.701	12.583	14.76	2.13	0.17		0	0	1
38	1	40.8	1	23.7387755102041	2	4	24	1	0	1	1	118	87	110	72	0.7	1870	8.8	0.43	57	91.6	57.077	28.461	50.84	80.42	1.127	44	1.69	3.81123731764129	37.536	5.342	8.33022636484687	2.03	0.450510430537062		1	1	0
38	2	40.8	1	23.7387755102041	2	4	24	1	0	1	1	118	87	110	72	0.7	1870	8.8	0.43	57	91.6	29.292	60.915	48.445	74.454	0.934	2465	1.36	3.50407341674192	126.826	1.912	16.06	1.56	0.82		1	1	0
39	1	64.6	0	28.246689622351	5	6	24	0	0	1	1	116	90	116	70	2.1	2300	9.5	0.49	53	90.1	23.203	58.288	15.631	297.554	2.909	53	1.45	2.5120192449249	8.392	14.806	0.638118811881188	3.05	0.303217821782178		0	0	0
39	2	64.6	0	28.246689622351	5	6	24	0	0	1	1	116	90	116	70	2.1	2300	9.5	0.49	53	90.1	11.18	65.77	16.49	94.069	1.359	63	1.68	2.91663524069692	220.247	9.729	13.04	1.56	0.16		0	0	0
40	1	37.8	0	28.5511890706696	3	7	24	1	1	0	0	138	77	121	71	1.4	1650	17.9	0.53	70	84.8	33.828	53.835	99.577	1139.161	6.46	68	1.88	4.50139828127745	43.75	14.73	3.07946786795242	7.07	0.497642007461111		0	0	1
40	2	37.8	0	28.5511890706696	3	7	24	1	1	0	0	138	77	121	71	1.4	1650	17.9	0.53	70	84.8	59.73	65.114	67.76	83.589	1.311	79	1.31	3.72381291865202	149.779	12.093	18.21	1.56	0.13		0	0	1
41	1	37.9	1	36.9896193771626	2	8	23	1	0	0	0	130	95	113	62	2.2	1400	9.6	0.43	53	128.8	33.329	30.34	48.855	96.533	1.494	98	1.59	3.71393960301883	60.181	5.916	10.1725828262339	1.56	0.43141592920354		1	1	0
41	2	37.9	1	36.9896193771626	2	8	23	1	0	0	0	130	95	113	62	2.2	1400	9.6	0.43	53	128.8	26.921	58.849	47.1	102.572	1.52	571	1.15	3.2635089259056		8.686	17.24	1.56	0.18		1	1	0
42	1	62.5	1	26.9013869836915	8	7	32	1	1	1	1	149	86	121	62	2.3	4800	7.6	0.39	78	41.4	70.385	58.016	38.589	547.99	3.026	52	1.82	3.67646546894839	24.979	4.002	7.71909765142151	6.16	1.78965717606043		0	0	1
42	2	62.5	1	26.9013869836915	8	7	32	1	1	1	1	149	86	121	62	2.3	4800	7.6	0.39	78	41.4	33.662	81.599	31.946	89.526	1.536	430	1.32	3.13215883947198	92.395	5.885	21.88	1.56	0.27		0	0	1
43	1	22.4	1	21.9180000700256	3	6	25	0	0	1	1	114	70	92	54	1.3	1480	14.4	0.46	31	126.6	22.995	48.16	22.563	72.764	1.258	90	3.36	4.06857238337755	120.473	9.66	13.6112303694498	8.77	0.990848491695853		0	0	0
43	2	22.4	1	21.9180000700256	3	6	25	0	0	1	1	114	70	92	54	1.3	1480	14.4	0.46	31	126.6	24.85	78.044	49.613	63.369	1.048	58	1.57	3.70980062209925	92.85	2.756	33.53	1.56	0.57		0	0	0
44	1	45.9	1	20.9750566893424	5	6	24	1	1	1	0	96	74	96	54	2.6	3700	11.5	0.43	23	66.9	14.26	36.224	23.862	274.698	1.957	38	1.54	3.09914692971609	24.721	5.054	8.92454873646209	18.89	6.81949458483755		1	1	0
44	2	45.9	1	20.9750566893424	5	6	24	1	1	1	0	96	74	96	54	2.6	3700	11.5	0.43	23	66.9	14.239	56.543	31.039	96.803	1.147	19043	1.61	3.36730001533625	163.704	3.48	26.68	1.56	0.45		1	1	0
45	1	37.1	0	30.8459494162262	4	5	21	1	0	1	1	136	85	114	70	1.6	3550	17.5	0.53	35	56.3	37.941	77.762	65.404	427.805	3.421	121	1.64	3.94062101543422	136.274	19.913	7.48554131512849	10.15	0.653700006440394		0	0	1
45	2	37.1	0	30.8459494162262	4	5	21	1	0	1	1	136	85	114	70	1.6	3550	17.5	0.53	35	56.3	59.243	72.071	61.159	106.036	1.137	72	1.21	3.53858809178826	5.8	13.079	12.52	1.56	0.12		0	0	1
46	1	28.2	1	21.9285645887197	4	3	20	0	0	1	0	120	80	119	89	0.0		9.0	0.47	50	28.2	24.187	56.639	22.06	91.957	1.171	73	1.81	3.24633770992134	3.706	4.987	0.74313214357329	5.78	1.15901343493082		0	0	0
46	2	28.2	1	21.9285645887197	4	3	20	0	0	1	0	120	80	119	89	0.0		9.0	0.47	50	28.2	23.896	110.081	29.866	91.149	0.904	49	1.85	3.51711789852537	163.407	13.932	0.42	1.56	0.11		0	0	0
47	1	37.5	0		4	2	22	1	0	0	0	148	92	119	79			10.3	0.47	52	111.2	33.588	45.862	50.244	105.468	1.218	233	1.62	3.76066690347759	317.833	14.244	22.3134653187307	8.85	0.621314237573715		1	1	0
47	2	37.5	0		4	2	22	1	0	0	0	148	92	119	79			10.3	0.47	52	111.2	57.911	84.527	79.962	91.858	1.1	2862	1.57	4.0916395226288	52.265	8.163	20.02	1.56	0.19		1	1	0
48	1	65.1	0	29.5613687409169	2	10	25	0	0	0	0	72	40	74	40	4.8	1950	8.8	0.44	50	152.3	36.099	102.902	40.127	113.883	1.726	111	1.71	3.54301244835119	192.631	23.503	10.5188117730574	7.42	0.31570437816449		1	1	0
48	2	65.1	0	29.5613687409169	2	10	25	0	0	0	0	72	40	74	40	4.8	1950	8.8	0.44	50	152.3	29.347	75.07	31.914	86.183	1.442	671	1.39	3.19853069927597	23.691	12.333	4.24	1.56	0.13		1	1	0
49	1	62.8	0	23.5340801562834	3	3	19	1	0	0	0	126	73	117	70	1.6	550	12.2	0.44	79	176.0	24.882	24.971	91.464	133.29	1.934	175	2.03	4.52804328290555	35.229	13.216	5.40570814792082	6.5	0.997391437778119		2	1	0
49	2	62.8	0	23.5340801562834	3	3	19	1	0	0	0	126	73	117	70	1.6	550	12.2	0.44	79	176.0	38.95	38.95	125.011	81.467	1.12	20602	2.04	4.78955613695739	34.765	6.341	3.74	1.56	0.25		2	1	0
50	1	40.9	0	29.2476260043828	4	4	20	0	1	1	1	132	76	123	61	4.9	5250	10.1	0.42	113	154.9	70.634	41.955	49.687	521.062	3.14	73	1.39	3.55268953486205	23.717	7.936	4.24731375358166	2.05	0.426727726894255		0	0	1
50	2	40.9	0	29.2476260043828	4	4	20	0	1	1	1	132	76	123	61	4.9	5250	10.1	0.42	113	154.9	125.58	40.122	61.858	91.143	0.965	147	1.25	3.58995976523976	96.072	8.916	13.34	1.56	0.17		0	0	1
51	1	48.2	0	24.8390354753188	2	7	23	0	0	0	0	120	78	108	57	0.9	4630	13.0	0.44	43	116.6	44.933	41.223	93.062	292.112	2.882	143	1.62	4.01674872034257	107.667	31.48	4.18613387978142	9.61	1.39344262295082		0	0	0
51	2	48.2	0	24.8390354753188	2	7	23	0	0	0	0	120	78	108	57	0.9	4630	13.0	0.44	43	116.6	5.0	58.315	5.0	76.591	0.958	65	1.52	1.83187376526292	7.218	7.812	12.3	1.56	0.2		0	0	0
52	1	30.2	1	31.1365945710553	4	5	24	1	0	0	0	119	79	93	62	0.0		7.5	0.41	45	72.7	72.296	31.691	41.993	110.46	1.408	52	1.57	3.5764006553493	21.721	6.188	6.10311885361056	19.91	5.59426805282383		0	0	0
52	2	30.2	1	31.1365945710553	4	5	24	1	0	0	0	119	79	93	62	0.0		7.5	0.41	45	72.7	38.255	70.508	29.995	101.463	1.139	36	1.35	3.11096053106948	46.523	4.236	1.7	1.56	0.37		0	0	0
53	1	25.2	1	25.9834518798084	4	4	26	1	1	1	1	99	66	87	59	1.3	1350	18.2	0.49	15	118.8	400.0	32.73	50.137	112.984	1.929	133	1.46	3.57847402248392	62.69	9.216	6.80230034722222	28.11	3.05013020833333		0	0	0
53	2	25.2	1	25.9834518798084	4	4	26	1	1	1	1	99	66	87	59	1.3	1350	18.2	0.49	15	118.8	21.843	69.047	37.797	70.218	1.138	46	1.48	3.41543850162611	46.312	5.499	8.46				0	0	0
54	1	34.3	0	24.6152105024898	6	6	23	0	1	1	1	139	91	139	83	10.0	9300	13.7	0.44	41	82.5	34.467	112.727	33.828	404.834	2.196	31	1.53	3.36987914556163	21.337	3.181	8.03653483992467	1.56	0.587570621468927		0	0	1
54	2	34.3	0	24.6152105024898	6	6	23	0	1	1	1	139	91	139	83	10.0	9300	13.7	0.44	41	82.5	28.098	124.777	38.848	90.099	1.16	89	1.19	3.1538645756101	75.031	8.732	5.3	1.49	0.17		0	0	1
55	1	66.7	1	23.9162393775324	4	9	23	0	1	1	1	104	66	104	62	3.5	3210	10.8	0.34	118	33.5	83.407	48.875	37.914	483.251	4.41	141	1.34	3.28872684776716	9.931	6.261	1.75273561595482	4.49	0.717137837406165		1	1	1
55	2	66.7	1	23.9162393775324	4	9	23	0	1	1	1	104	66	104	62	3.5	3210	10.8	0.34	118	33.5	26.769	72.177	32.899	66.548	1.327	3784	1.17	2.99885868319065	18.541	4.474	16.77	2.34	0.52		1	1	1
56	1	55.2	1	27.2463151927438	3	7	23	1	0	0	0	111	74	107	57	5.2	3720	19.8	0.51	42	35.7	14.204	85.585	25.672	283.114	3.778	129	1.5	3.12342536358666	9.077	2.881	3.15064213814648	4.01	1.39187782020132		0	0	0
56	2	55.2	1	27.2463151927438	3	7	23	1	0	0	0	111	74	107	57	5.2	3720	19.8	0.51	42	35.7	14.21	114.22	37.86	84.96	1.634	28	1.26	3.20756135387734	92.769	6.6	2.81	1.56	0.24		0	0	0
57	1	39.7	1		4	2	18	1	0	0	0	140	89	119	88			7.2	0.4	58	32.1	50.375	65.505	26.228	68.119	1.054	79	1.78	3.36305940751629	233.455	6.268	37.2455328653478	8.46	1.34971282705807		0	0	0
57	2	39.7	1		4	2	18	1	0	0	0	140	89	119	88			7.2	0.4	58	32.1	28.275	101.559	24.663	68.286	0.961	92	1.67	3.23091403022775	37.02	4.811	19.28	1.56	0.32		0	0	0
58	1	25.7	1		4	4	23	1	0	1	1	124	83	110	68	1.0	2500	12.6	0.4	32	178.9	26.526	24.221	52.328	86.9	1.206	38	1.39	3.59412015181251	2.297	5.52	0.416123188405797	33.72	6.10869565217391		2	1	0
58	2	25.7	1		4	4	23	1	0	1	1	124	83	110	68	1.0	2500	12.6	0.4	32	178.9	100.524	73.531	90.943	75.119	1.036	334	1.47	4.10902747033709	55.097	12.874	2.88				2	1	0
59	1	29.2	1	23.3469387755102	3	6	20	1	0	0	0	114	80	114	80	0.4	3570	7.0	0.42	52	266.8	28.644	48.613	19.437	186.264	2.04	66	1.47	2.73466403048651	25.386	3.45	7.77757352941177	8.29	2.40289855072464		0	0	0
59	2	29.2	1	23.3469387755102	3	6	20	1	0	0	0	114	80	114	80	0.4	3570	7.0	0.42	52	266.8	11.202	63.826	23.738	63.83	1.037	37	1.3	2.87473525551519	138.671	3.473	15.86	1.56	0.45		0	0	0
60	1	32.7	0	30.2367346938775	5	3	20	1	0	1	1	118	78	122	66	1.6	5720	8.0	0.36	112	16.3	49.028	38.656	72.096	133.15	1.274	36	1.45	3.84272868277601	22.671	7.733	2.93172119487909	3.89	0.703308624118604		0	0	0
60	2	32.7	0	30.2367346938775	5	3	20	1	0	1	1	118	78	122	66	1.6	5720	8.0	0.36	112	16.3	115.561	88.294	86.072	98.044	1.185	56	1.27	3.87486929484494	60.647	14.612	9.49	1.56	0.11		0	0	0
61	1	27.6	1		5	4	20	0	0	1	1	126	64	129	85		3350	7.3	0.36	104	54.4	44.736	37.682	61.028	145.839	1.478	29	1.56	3.86715778784064	12.089	3.49	3.46389684813754	1.56	0.446991404011461		0	0	0
61	2	27.6	1		5	4	20	0	0	1	1	126	64	129	85		3350	7.3	0.36	104	54.4	28.639	60.512	36.096	69.015	1.113	96	1.26	3.16939088195288	15.619	5.291	11.46	1.56	0.29		0	0	0
62	1	35.6	0	25.5035270835328	4	6	21	1	0	0	0	128	107	104	65	0.0	2700	9.2	0.45	61	104.2	40.632	35.034	45.68	66.302	1.107	144	1.15	3.11354433929825	53.727	12.615	4.2589774078478	1.56	0.155502392344498		0	0	0
62	2	35.6	0	25.5035270835328	4	6	21	1	0	0	0	128	107	104	65	0.0	2700	9.2	0.45	61	104.2	42.719	46.97	127.754	75.512	0.911	58	1.08	3.98013458527555		9.362	1.67	1.56	0.17		0	0	0
63	1	35.9	0	22.5617283950617	4	15	23	1	0	1	1	102	72	102	67	10.7	5500	18.9	0.5	24	94.8	56.545	67.754	109.398	866.009	5.008	19	3.17	5.25584515088404	41.739	1.833	22.7708674304419	5.42	2.9569012547736		1	1	1
63	2	35.9	0	22.5617283950617	4	15	23	1	0	1	1	102	72	102	67	10.7	5500	18.9	0.5	24	94.8	27.801	97.108	69.141	97.911	1.488	12249	1.73	4.10147614929977	1.845			1.62			1	1	1
64	1	35.3	1	25.1962826470117	2	5	26	1	0	1	1	140	80	110	69	0.7	1800	9.5	0.42	90	144.2	35.572	21.713	17.555	53.242	0.809	71	1.63	2.91349648229275	256.396	15.555	16.4831886853102	7.34	0.542377227849724		1	1	0
64	2	35.3	1	25.1962826470117	2	5	26	1	0	1	1	140	80	110	69	0.7	1800	9.5	0.42	90	144.2	20.584	66.336	44.638	63.521	1.007	706	1.36	3.43859852103394	20.242	7.003	0.26	1.56	0.22		1	1	0
65	1	27.5	1	29.937116623587	3	4	19	0	0	0	0	107	69	107	60	0.4	3050	8.9	0.42	88	91.6	30.615	17.583	21.501	62.063	0.841	64	1.68	3.12891148798363	9.588	2.484	3.85990338164251	22.53	9.07004830917874		0	0	0
65	2	27.5	1	29.937116623587	3	4	19	0	0	0	0	107	69	107	60	0.4	3050	8.9	0.42	88	91.6	26.72	36.025	25.104	66.64	0.853	169	1.47	3.07926287782038		2.851	7.1	1.56	0.55		0	0	0
66	1	34.9	0	23.7603305785124	3	3	20	0	1	1	1	134	86	122	78	0.1	1600	11.2	0.44	77	42.7	103.673	48.126	173.978	101.859	1.201	49	2.37	5.24890002524245	24.189	8.968	2.69725691347012	8.18	0.912132024977698		2	1	0
66	2	34.9	0	23.7603305785124	3	3	20	0	1	1	1	134	86	122	78	0.1	1600	11.2	0.44	77	42.7	59.571	89.325	143.624	79.448	0.838	26161	1.72	4.67878059692779		7.732	15.8	1.56	0.2		2	1	0
